# Supplementary material for: Mutations of KRAS, NRAS, BRAF, EGFR, and PIK3CA genes in urachal carcinoma: Occurence and prognostic significance
Source: Oncotarget. 2016 Jun 5;7(26):39293–301. doi: 10.18632/oncotarget.9828 (PMC5129933; doi:10.18632/oncotarget.9828)
Supplement: Supplementary file 1 [file oncotarget-07-39293-s001.xlsx]

## Sheet: Munka1
Table2 PCR conditions
Gene(s) and Exon(s)	Temperature	Time
EGFR gene
Initial Denaturation	95 oC	15 min
42 Cycles	95 oC	20 sec
	53 oC	30 sec
	72 oC	20 sec
Final extension	72 oC	5 min
Storage	4 oC	hold
K-RAS exon 2
Initial Denaturation	95 oC	12 min
40 Cycles	95 oC	10 sec
	55 oC	20 sec
	72 oC	20 sec
Final extension	72 oC	5 min
Storage	4 oC	hold
K-RAS exon 3, 4; N-RAS exon 2,3,4
Initial Denaturation	95 oC	10 min
40 Cycles	95 oC	30 sec
	58 oC	30 sec
	72 oC	30 sec
Final extension	72 oC	5 min
Storage	4 oC	hold
BRAF
Initial Denaturation	95 oC	12 min
40 Cycles	95 oC	10 sec
	55 oC	20 sec
	72 oC	20 sec
Storage	10 oC	hold
PIK3CA exon 9,20
Initial Denaturation	95 oC	10 min
40 Cycles	95 oC	30 sec
	52 oC	30 sec
	72 oC	30 sec
Final extension	72 oC	5 min
Storage	4 oC	hold

## Sheet: Munka2
Supplementary table 1 PCR conditions
Genes and Exons (ex.)		EGFR ex.18,19,20,21				KRAS ex. 2				KRAS ex.3,4 NRAS ex.2,3,4				BRAF ex.15				PIK3CA ex.9,20
		Temp oC	Time s			Temp oC	Time s			Temp oC	Time s			Temp oC	Time s			Temp oC	Time s
Initial Denaturation		95	900			95	720			95	600			95	720			95	600
Cycles		95	20	42x		95	10	40x		95	30	40x		95	10	40x		95	30	40x
		53	30			55	20			58	30			55	20			52	30
		72	20			72	20			72	30			72	20			72	30
Final extension		72	300			72	300			72	300			-	-			72	300
