# Supplementary material for: Mutations of KRAS, NRAS, BRAF, EGFR, and PIK3CA genes in urachal carcinoma: Occurence and prognostic significance
Source: Oncotarget. 2016 Jun 5;7(26):39293–301. doi: 10.18632/oncotarget.9828 (PMC5129933; doi:10.18632/oncotarget.9828)
Supplement: Supplementary file 2 [file oncotarget-07-39293-s002.xlsx]

## Sheet: Munka1
Supplementary table 2 PCR and Pyrosequencing primer sequences
Name	Sequence (5'-3')	Codon(s) tested
KRAS exon 2 forward	GGCCTGCTGAAAATGACTGA	12, 13 ref52
KRAS exon 2 reverse*	AGCTGTATCGTCAAGGCACTCT
KRAS exon 2 sequencing	AAACTTGTGGTAGTTGGA
KRAS exon 3 forward	CAGACTGTGTTTCTCCCTTCTCA	59, 61
KRAS exon 3 reverse*	GTCCTCATGTACTGGTCCCTCATT
KRAS exon 3 sequencing	CCTGTCTCTTGGATATTCT
KRAS exon 4 forward	GGCTCAGGACTTAGCAAGAAGTT	146
KRAS exon 4 reverse*	AGCATAATTGAGAGAAAAACTGATA
KRAS exon 4 sequencing	AATTCCTTTTATTGAAACAT
NRAS exon 2 forward	GGTGTGAAATGACTGAGTACAAACTGG	12, 13 ref53
NRAS exon 2 reverse*	CATATTCATCTACAAAGTGGTTCTGGA
NRAS exon 2 sequencing	CAAACTGGTGGTGGTTGGAG
NRAS exon 3 forward	GATTCTTACAGAAAACAAGTGGTTATAGAT	59, 61
NRAS exon 3 reverse*	GCAAATACACAGAGGAAGCCTTCG
NRAS exon 3 sequencing	CTGTTTGTTGGACATACTG
NRAS exon 4 forward	AGACTCGGATGATGTACCTATGG
NRAS exon 4 reverse*	CCAGAGTTAATCAACTGATGCAAA
NRAS exon 4 sequencing	TTCCATTCATTGAAACC	146
NRAS exon 4 sequencing_2	TGGTGCTAGTGGGAA	117
BRAF exon 15 forward	TGAAGACCTCACAGTAAAAATAGG	600 ref52
BRAF exon 15 reverse*	TCCAGACAACTGTTCAAACTGAT
BRAF exon 15 sequencing	TGATTTTGGTCTAGCTACA
EGFR exon 18 forward	GTTCTTGTCCCCCCCAGCTT	719
EGFR exon 18 reverse*	GCCTGTGCCAGGGACCTTAC
EGFR exon 18 sequencing	AAAAAGATCAAAGTGCTG
EGFR exon 19 forward	GCATGTGGCACCATCTCA	744-750
EGFR exon 19 reverse*	AAAAGGTGGGCCTGAGGTTC
EGFR exon 19 sequencing	TAAAATTCCCGTCGC
EGFR exon 20 forward	GCTTTTCCTCCATGAGTACGTATT
EGFR exon 20 reverse*	CTTTGTGTTCCCGGACATAGTC
EGFR exon 20 sequencing	AAGCCTACGTGATGGC	768
EGFR exon 20 sequencing_2	ACCGTGCAGCTCATC	790
EGFR exon 21 forward	TGTCCCTCACAGCAGGGTCTT	858-861
EGFR exon 21 reverse*	GCCTCCTTCTGCATGGTATTCTT
EGFR exon 21 sequencing	AGATCACAGATTTTGGG
PIK3CA exon 9 forward*	AACAGCTCAAAGCAATTTCTACACG	542, 545 ref54
PIK3CA exon 9 reverse	ACCTGTGACTCCATAGAAAATCTTT
PIK3CA exon 9 sequencing	TAGAAAATCTTTCTCCTGCT
PIK3CA exon 20 forward*	CAAGAGGCTTTGGAGTATTTCA	1047 ref54
PIK3CA exon 20 reverse	CAATCCATTTTTGTTGTCCA
PIK3CA exon 20 sequencing	GTTGTCCAGCCACCA
* 5'-biotinylated primer
